# Supplementary material for: Construction of Monolayer Ti3C2Tx MXene on Nickel Foam under High Electrostatic Fields for High-Performance Supercapacitors
Source: Nanomaterials (Basel). 2024 May 19;14(10):887. doi: 10.3390/nano14100887 (PMC11124477; doi:10.3390/nano14100887)
Supplement: Supplementary file 1 [file nanomaterials-14-00887-s001.zip]

Archive with 1 entries (1 files):
- nanomaterials-2984436-supplementary.pdf
